# Supplementary material for: CoFe Alloy-Coupled Mo2C Wrapped by Nitrogen-Doped Carbon as Highly Active Electrocatalysts for Oxygen Reduction/Evolution Reactions
Source: Nanomaterials (Basel). 2023 Jan 29;13(3):543. doi: 10.3390/nano13030543 (PMC9920335; doi:10.3390/nano13030543)
Supplement: Supplementary file 1 [file nanomaterials-13-00543-s001.zip]

Archive with 1 entries (1 files):
- nanomaterials-2168858-supplementary.pdf
